# Supplementary material for: Co-Occurring Heterozygous CNOT3 and SMAD6 Truncating Variants: Unusual Presentation and Refinement of the IDDSADF Phenotype
Source: Genes (Basel). 2021 Jun 30;12(7):1009. doi: 10.3390/genes12071009 (PMC8303239; doi:10.3390/genes12071009)
Supplement: Supplementary file 1 [file genes-12-01009-s001.zip]

Archive with 1 entries (1 files):
- genes-1252311-supplementary.pdf
